# Supplementary material for: Food Safety and Management System Audits in Food Retail Chain Stores in Greece
Source: Foods. 2024 Feb 1;13(3):457. doi: 10.3390/foods13030457 (PMC10855910; doi:10.3390/foods13030457)
Supplement: Supplementary file 1 [file foods-13-00457-s001.zip]

Archive with 1 entries (1 files):
- foods-2784314-supplementary.pdf
